# Supplementary material for: Single-Nucleotide Polymorphisms Related to Multiple Myeloma Risk: A Systematic Review and Meta-Analysis
Source: Int J Mol Sci. 2025 Apr 4;26(7):3369. doi: 10.3390/ijms26073369 (PMC11989572; doi:10.3390/ijms26073369)
Supplement: Supplementary file 1 [file ijms-26-03369-s001.zip]

Archive with 1 entries (1 files):
- ijms-3414216-supplementary.pdf
